# Supplementary material for: Carnivoran hunting style and phylogeny reflected in bony labyrinth morphometry
Source: Sci Rep. 2019 Jan 11;9:70. doi: 10.1038/s41598-018-37106-4 (PMC6329752; doi:10.1038/s41598-018-37106-4)
Supplement: Supplementary file 1 — Supplementary Dataset 1 [file 41598_2018_37106_MOESM1_ESM.xlsx]

## Sheet: Taxa list
Extant Taxa
Family	Species	Common name	Abbreviation	Hunting style
Canidae	Canis lupus	Wolf	Ca lu	pursuit
Canidae	Atelocynus microtis	Short eared dog	At mi	pounce
Canidae	Cerdocyon thous	Crab eating fox	Ce th	pounce
Canidae	Chrysocyon brachyurus	Maned wolf	Ch br	pounce
Canidae	Cuon alpinus	Dhole	Cu al	pursuit
Canidae	Lycaon pictus	African wild dog	Ly pi	pursuit
Canidae	Nyctereutes procyonoides	Racoon dog	Ny pr	pounce
Canidae	Otocyon megalotis	Bat eared fox	Ot me	occasional
Canidae	Urocyon cinereoargenteus	Grey fox	Ur ci	pounce
Canidae	Vulpes vulpes	Red fox	Vu vu	pounce
Canidae	Canis latrans	Coyote	Ca la	pounce
Canidae	Canis aureus	Golden jackal	Ca au	pounce
Viverridae	Arctictis binturong	Binturong	Ar bi	occasional
Viverridae	Viverra tangalunga	Malay civet	Vi ta	pounce
Viverridae	Genetta genetta	Common genet	Ge ge	pounce
Viverridae	Paguma larvata	Masked palm civet	Pa la	pounce
Hyaenidae	Hyaena hyaena	Striped hyena	Hy hy	pounce
Hyaenidae	Proteles cristatus	Aardwolf	Pr cr	occasional
Hyaenidae	Crocuta crocuta	Spotted hyena	Cr cr	pursuit
Nandiniidae	Nandinia binotata	African palm civet	Na bi	occasional
Felidae	Felis chaus	Jungle cat	Fe ch	ambush
Felidae	Panthera leo	Lion	Pa le	ambush
Felidae	Acinonyx jubatu	Cheetah	Ac ju	pursuit
Felidae	Panthera pardus	Leopard	Pa pa	ambush
Felidae	Leopardus pardalis	Ocelot	Le pa	ambush
Felidae	Leopardus tigrinus	Oncilla	Le ti	pounce
Felidae	Caracal caracal	Caracal	Ca ca	ambush
Felidae	Puma concolor	Puma	Pu co	ambush
Felidae	Prionailurus planiceps	Flat-headed cat	Pr pl	pounce
Felidae	Prionailurus viverrinus	Fishing cat	Pr vi	pounce
Extinct Taxa
Family	Subfamily	Species	Abbreviation
Canidae	Caninae	Alopex lagopus	Al la
Canidae	Caninae	Canis sp.	Ca
Canidae	Borophaginae	Epicyon haydeni	Ep ha
Canidae	Borophaginae	Aelurodon sp.	Ae sp
Canidae	Hesperocyoninae	Hesperocyon gregarius	He gr
Hyaenodontidae	Hyaenodontinae	Hyaenodon exiguus	Hy ex

## Sheet: Specimen List
Taxa	Collection	Specimen ID	Abk.	Location	Resolution (voxel size) in mm
Aelurodon sp.	FMNH	FMNH P26186	Ae	Valentine Foramtion, Quinn Canyon, Nebraska, USA	0.085698 x 0.085698 x 0.085698
Alopex lagopus	IPUW	IPUW 4029	Al la	Predmost, Slovenia	0.023157617 x 0.023157617 x 0.023157617
Atelocynus microtis	NHMW	NMW 5282	At mi	Zoo Vienna - Schönbrunn, Austria	0.03206 x 0.03206 x 0.03206
Canis aureus	IPUW	IPUW 2051	Ca au	Luxor, Egypt	0.033131865 x 0.033131865 x 0.033131865
Canis latrans	IPUW	IPUW 2218	Ca la	Rankin, Texas	0.032063867 x 0.032063867 x 0.032063867
Canis lupus	IPUW	IPUW 2399	Ca lu	Marmaros Sziget, Hungary	0.047 x 0.047 x 0.047
Canis sp.	NHMW	NHMW 2009z0007/0291 B1329	Ca	Langmannersdorf, Lower Austria	0.043 x 0.043 x 0.043
Canis sp.	NHMW	NHMW2009z0007/0332 B2324	Ca	Langmannersdorf, Lower Austria	0.043 x 0.043 x 0.043
Cerdocyon thous	NHMW	NMW 3352	Ce th	Brazil	0.02494 x 0.02494 x 0.02494
Chrysocyon brachyurus	NHMW	NMW 28533	Ch br	N/A	0.03563 x 0.03563 x 0.03563
Cuon alpinus	NHMW	NMW B5319	Cu al	Java, Indonesia	0.03099 x 0.03099 x 0.03099
Epicyon haydeni	AMNH	FM 61501	Ep ha	Beecher Island, Wray area, Ogallala Group, Yuma Country, Colorado, USA	0.067 x 0.067 x 0.067
Hesperocyon gregarius	FMNH	FMNH UC 1405	He gr	White River Group, Brule Formation, Hat Creek Basin, Cedar Creek, Nebraska, USA	0.047014 x 0.047014 x 0.047014
Lycaon pictus	NHMW	NMW 5482	Ly pi	Melfi, Bagirmi, Chad (Zoo Vienna - Schönbrunn)	0.03456 x 0.03456 x 0.03456
Nyctereutes procyonoides	NHMW	NMW 40880	Ny pr	Suwalki, Poland	0.02708 x 0.02708 x 0.02708
Otocyon megalotis	NHMW	NMW 64958	Ot me	Mytilus, Namibia	0.02708 x 0.02708 x 0.02708
Urocyon cinereoargenteus	NHMW	NMW 2876	Ur ci	Zoo Vienna - Schönbrunn, Austria	0.02743 x 0.02743 x 0.02743
Vulpes vulpes	IPUW	IPUW 1449	Vu vu	N/A	0.02886 x 0.02886 x 0.02886
Vulpes vulpes	IPUW	IPUW 2892/8	Vu vu	N/A	0.027075889 x 0.027075889 x 0.027075889
Vulpes vulpes	IPUW	IPUW 2892/7	Vu vu	N/A	0.025650752 x 0.025650752 x 0.025650752
For details about the Feloideans see Pfaff et al. 2016

## Sheet: Measurements
Taxa	Inv. Nr	Abk.	CBL (mm)	logCBL	ASCh_I	ASCh_II	ASCh_III	ASCh	logASCh	ASCh_CBL	logASCh_CBL	ASCw_I	ASCw_II	ASCw_III	ASCw	logASCw	ASCw_CBL	logASCw_CBL	ASCr	logASCr	ASCr_CBL	logASCr_CBL	ASCl_oCc	logASCl_oCc	ASCl_oCc_CBL	logASCl_oCc_CBL	ASCl_mCc	log_ASCl_mCc	ASCl_mCc_CBL	logASCl_mCc_CBL	ASCl_mCc+sCc	logASCl_mCc+sCc	ASCl_mCc+sCc_CBL	logASCl_mCc+sCc_CBL	ASCl_oCc+sCc	ASCd_I	ASCd_II	ASCd_III	ASCd	logASCd	ASCd_CBL	logASCd_CBL	ASCd/2	logASCd/2	ASCd/2_CBL	logASCd/2_CBL	PSCh_I	PSCh_II	PSCh_III
Aelurodon	FMNH P26186	Ae	203.41	2.30837	5.51	5.64	5.29	5.48	0.738781	0.0269407	-1.56959	6	4.94	4.57	5.17	0.713491	0.0254166	-1.59488	2.6625	0.42529	0.0130893	-1.88308	10.323	1.01381	0.0507497	-1.29457	13.8814	1.14243	0.0682432	-1.16594	16.8153	1.2257	0.0826671	-1.08267	13.257	0.24	0.25	0.45	0.313333	-0.503993	0.0015404	-2.81237	0.156667	-0.805023	0.000770201	-3.1134	4.89	4.89	4.94
Alopex lagopus	IPUW 4029	Al la	115	2.0607	3.65	3.5	3.64	3.59667	0.5559	0.0312754	-1.5048	4.31	3.66	3.86	3.94333	0.595863	0.0342899	-1.46483	1.885	0.275311	0.0163913	-1.78539	6.99698	0.844911	0.0608433	-1.21579	9.88038	0.994774	0.0859163	-1.06592	12.373	1.09248	0.107592	-0.968222	9.48963	0.31	0.36	0.34	0.336667	-0.4728	0.00292754	-2.5335	0.168333	-0.77383	0.00146377	-2.83453	4.29	4.33	4.33
Atelocynus microtis	NMW 5282	At mi	159	2.2014	3.71	3.69	6.4	4.6	0.662758	0.0289308	-1.53864	4.07	3.33	2.61	3.33667	0.523313	0.0209853	-1.67808	1.98417	0.297578	0.012479	-1.90382	6.06087	0.782535	0.0381187	-1.41886	8.8352	0.946216	0.0555673	-1.25518	11.0473	1.04325	0.0694797	-1.15814	8.27294	0.28	0.34	0.32	0.313333	-0.503993	0.00197065	-2.70539	0.156667	-0.805023	0.000985325	-3.00642	3.89	3.82	3.9
Canis aureus	IPUW 2051	Ca au	169	2.22789	4.04	4.33	4.44	4.27	0.630428	0.0252663	-1.59746	3.15	4.28	5.09	4.17333	0.620483	0.0246943	-1.6074	2.11083	0.324454	0.0124901	-1.90343	8.31859	0.92005	0.0492224	-1.30784	11.5849	1.06389	0.0685495	-1.164	14.4878	1.161	0.0857269	-1.06688	11.2216	0.41	0.39	0.38	0.393333	-0.405239	0.00232742	-2.63313	0.196667	-0.706269	0.00116371	-2.93416	4.41	4.46	4.35
Canis latrans	IPUW 2218	Ca la	194	2.2878	4.76	4.45	4.74	4.65	0.667453	0.0239691	-1.62035	4.71	4.08	4.17	4.32	0.635484	0.022268	-1.65232	2.2425	0.350732	0.0115593	-1.93707	8.27678	0.917861	0.0426638	-1.36994	11.6749	1.06725	0.0601799	-1.22055	14.4488	1.15983	0.0744784	-1.12797	11.0507	0.35	0.42	0.4	0.39	-0.408935	0.00201031	-2.69674	0.195	-0.709965	0.00100515	-2.99777	4.33	4.25	4.25
Canis lupus	IPUW 2399	Ca lu	229	2.35984	5.73	5.53	5.8	5.68667	0.754858	0.0248326	-1.60498	5.89	4.89	5.1	5.29333	0.723729	0.023115	-1.63611	2.745	0.438542	0.0119869	-1.92129	10.7841	1.03278	0.0470921	-1.32705	14.4142	1.15879	0.0629443	-1.20104	17.0715	1.23227	0.0745479	-1.12756	13.4413	0.42	0.44	0.5	0.453333	-0.343582	0.00197962	-2.70342	0.226667	-0.644612	0.000989811	-3.00445	4.94	4.9	4.91
Canis sp.	NHMW 2009z0007/0291 B1329	Ca	241	2.38202	5.31	5.46	4.81	5.19333	0.715446	0.0215491	-1.66657	5.46	4.5	3.7	4.55333	0.658329	0.0188935	-1.72369	2.43667	0.386796	0.0101107	-1.99522	9.2935	0.968179	0.0385622	-1.41384	12.8929	1.11035	0.0534977	-1.27166	15.7034	1.19599	0.0651595	-1.18602	12.104	0.45	0.38	0.54	0.456667	-0.340401	0.00189488	-2.72242	0.228333	-0.641431	0.000947441	-3.02345	4.54	4.49	4.49
Canis sp.	NHMW2009z0007/0332 B2324	Ca	259	2.4133	5.49	5.23	5.37	5.36333	0.729435	0.0207079	-1.68386	5.67	4.53	3.66	4.62	0.664642	0.0178378	-1.74866	2.49583	0.397216	0.00963642	-2.01608	9.84143	0.993058	0.0379978	-1.42024	13.6242	1.13431	0.0526031	-1.27899	16.7193	1.22322	0.0645531	-1.19008	12.9365	0.43	0.31	0.5	0.413333	-0.3837	0.00159588	-2.797	0.206667	-0.68473	0.000797941	-3.09803	5.02	5.09	5.1
Cerdocyon thous	NMW 3352	Ce th	131	2.11727	3.76	3.59	3.9	3.75	0.574031	0.028626	-1.54324	4.31	3.42	2.99	3.57333	0.553074	0.0272774	-1.5642	1.83083	0.262649	0.0139758	-1.85462	6.39935	0.806136	0.04885	-1.31114	9.27355	0.967246	0.0707905	-1.15003	11.4321	1.05812	0.0872676	-1.05915	8.55785	0.28	0.35	0.39	0.34	-0.468521	0.00259542	-2.58579	0.17	-0.769551	0.00129771	-2.88682	3.64	3.51	3.79
Chrysocyon brachyurus	NMW 28533	Ch br	212	2.32634	5.01	5.15	5.12	5.09333	0.707002	0.0240252	-1.61933	5.01	5.54	4.93	5.16	0.71265	0.0243396	-1.61369	2.56333	0.408805	0.0120912	-1.91753	10.1661	1.00715	0.0479533	-1.31918	13.4675	1.12929	0.0635261	-1.19705	16.1478	1.20811	0.0761689	-1.11822	12.8464	0.36	0.38	0.45	0.396667	-0.401574	0.00187107	-2.72791	0.198333	-0.702604	0.000935535	-3.02894	4.55	4.67	4.66
Cuon alpinus	NMW B5319	Cu al	161	2.20683	4.18	4.05	4.12	4.11667	0.614546	0.0255694	-1.59228	5.14	4.13	4.69	4.65333	0.667764	0.0289027	-1.53906	2.1925	0.34094	0.013618	-1.86589	8.18294	0.912909	0.0508257	-1.29392	11.1862	1.04868	0.0694793	-1.15814	14.1597	1.15105	0.0879484	-1.05577	11.1565	0.28	0.31	0.38	0.323333	-0.49035	0.00200828	-2.69718	0.161667	-0.79138	0.00100414	-2.99821	4.6	4.5	4.65
Epicyon haydeni	FM 61501	Ep ha	345	2.53782	5.98	6.22	5.88	6.02667	0.780077	0.0174686	-1.75774	6.08	4.56	5.62	5.42	0.733999	0.0157101	-1.80382	2.86167	0.456619	0.00829469	-2.0812	10.8476	1.03533	0.0314423	-1.50249	15.1603	1.18071	0.043943	-1.35711	19.3163	1.28592	0.0559892	-1.2519	15.0035	0.56	0.6	0.58	0.58	-0.236572	0.00168116	-2.77439	0.29	-0.537602	0.00084058	-3.07542	5.42	5.46	5.18
Hesperocyon gregarius	FMNH UC 1405	He gr	82.4	1.91593	3.31	3.12	3.43	3.28667	0.516756	0.0398867	-1.39917	3.49	2.96	2.26	2.90333	0.462897	0.0352346	-1.45303	1.5475	0.189631	0.0187803	-1.7263	6.18152	0.791095	0.0750184	-1.12483	7.8627	0.895572	0.0954211	-1.02036	9.89765	0.995532	0.120117	-0.920395	8.21647	0.17	0.15	0.2	0.173333	-0.761118	0.00210356	-2.67705	0.0866667	-1.06215	0.00105178	-2.97808	3.01	3	3.01
Lycaon pictus	NMW 5482	Ly pi	192	2.2833	4.39	4.38	4.27	4.34667	0.638156	0.0226389	-1.64514	5.31	4.46	4.87	4.88	0.68842	0.0254167	-1.59488	2.30667	0.362985	0.0120139	-1.92032	8.55862	0.932404	0.0445761	-1.3509	11.8411	1.07339	0.0616724	-1.20991	14.3885	1.15802	0.0749403	-1.12528	11.106	0.34	0.34	0.3	0.326667	-0.485895	0.00170139	-2.7692	0.163333	-0.786925	0.000850694	-3.07023	4.6	4.65	4.53
Nyctereutes procyonoides	NMW 40880	Ny pr	118	2.07188	3.8	3.75	3.61	3.72	0.570543	0.0315254	-1.50134	4.22	3.31	3.06	3.53	0.547775	0.0299153	-1.52411	1.8125	0.258278	0.0153602	-1.8136	7.17511	0.855829	0.060806	-1.21605	9.63345	0.983782	0.0816394	-1.0881	11.8689	1.07441	0.100584	-0.997472	9.41055	0.32	0.4	0.36	0.36	-0.443697	0.00305085	-2.51558	0.18	-0.744727	0.00152542	-2.81661	3.22	3.21	3.18
Otocyon megalotis	NMW 64958	Ot me	121	2.08279	3.53	3.24	3.69	3.48667	0.54241	0.0288154	-1.54037	4.47	3.49	3.41	3.79	0.578639	0.0313223	-1.50415	1.81917	0.259872	0.0150344	-1.82291	7.11568	0.852216	0.0588073	-1.23057	9.49549	0.977517	0.0784751	-1.10527	11.6669	1.06696	0.0964211	-1.01583	9.28714	0.37	0.36	0.41	0.38	-0.420216	0.0031405	-2.503	0.19	-0.721246	0.00157025	-2.80403	3.43	3.58	3.39
Urocyon cinereoargenteus	NMW 2876	Ur ci	107	2.02938	3.85	3.91	3.64	3.8	0.579784	0.035514	-1.4496	4.13	3.48	2.39	3.33333	0.522879	0.0311526	-1.50651	1.78333	0.251233	0.0166667	-1.77815	6.43984	0.808875	0.0601854	-1.22051	9.19111	0.963368	0.0858982	-1.06602	11.6207	1.06523	0.108605	-0.96415	8.86947	0.32	0.33	0.31	0.32	-0.49485	0.00299065	-2.52423	0.16	-0.79588	0.00149533	-2.82526	3.47	3.42	3.44
Vulpes vulpes	IPUW 1449	Vu vu	147	2.16732	4.2	4.21	4.05	4.15333	0.618397	0.028254	-1.54892	4.66	3.88	4.25	4.26333	0.629749	0.0290023	-1.53757	2.10417	0.32308	0.0143141	-1.84424	7.91719	0.898571	0.0538584	-1.26875	10.8287	1.03458	0.0736645	-1.13274	13.3209	1.12453	0.0906182	-1.04278	10.4094	0.28	0.31	0.32	0.303333	-0.51808	0.00206349	-2.6854	0.151667	-0.81911	0.00103175	-2.98643	4.36	4.34	4.37
Vulpes vulpes	IPUW 2892/8	Vu vu	139	2.14301	3.8	4.05	3.5	3.78333	0.577875	0.0272182	-1.56514	3.48	4.16	3.02	3.55333	0.550636	0.0255635	-1.59238	1.83417	0.263439	0.0131954	-1.87958	7.0136	0.845941	0.0504576	-1.29707	9.53225	0.979195	0.0685773	-1.16382	12.315	1.09043	0.088597	-1.05258	9.79633	0.29	0.32	0.29	0.3	-0.522879	0.00215827	-2.66589	0.15	-0.823909	0.00107914	-2.96692	3.94	3.91	3.75
Vulpes vulpes	IPUW 2892/7	Vu vu	141	2.14922	4.05	3.95	4.02	4.00667	0.602783	0.0284161	-1.54644	4.52	3.86	4.29	4.22333	0.625655	0.0299527	-1.52356	2.0575	0.31334	0.0145922	-1.83588	7.73654	0.888547	0.0548691	-1.26067	10.74	1.031	0.0761702	-1.11821	13.2783	1.12314	0.0941727	-1.02608	10.2749	0.34	0.34	0.34	0.34	-0.468521	0.00241135	-2.61774	0.17	-0.769551	0.00120567	-2.91877	4.05	3.92	3.99
For details about the Feloideans see Pfaff et al. 2016
[truncated: 103 more columns]

## Sheet: PCA
	PC1	PC2	PC3	PC4	PC5
ASCh	0.84448	-0.17516	-0.12764	-0.12869	0.10259
ASCw	0.89733	0.01437	0.11073	-0.05534	0.264
ASCd	0.2979	0.74447	-0.0271	0.4319	0.01025
ASCr	0.94487	-0.08476	-0.00614	-0.09883	0.20077
ASCl	0.75568	-0.0391	0.14573	-0.209	0.29035
PSCh	0.91774	-0.23313	0.02817	-0.0079	0.01284
PSCw	0.90459	-0.13909	-0.17757	0.03491	0.05328
PSCd	0.42413	0.75179	-0.3681	0.22804	0.09983
PSCr	0.93694	-0.19445	-0.06986	0.01244	0.03262
PSCl	0.83454	0.13842	0.18105	-0.16246	0.1443
LSCh	0.83345	-0.35294	-0.13088	0.10869	-0.25346
LSCw	0.8704	-0.11918	0.19619	0.07631	-0.09266
LSCd	0.28961	0.63904	-0.4811	0.20979	0.11166
LSCr	0.90015	-0.25627	0.02536	0.09876	-0.18758
LSCl	0.6314	0.21561	0.57464	-0.1273	-0.06026
LCc	0.63946	0.0665	0.27881	0.14189	-0.16923
Coch	0.24832	0.74789	0.18913	-0.18808	0.27645
Cocw	0.7949	0.04826	-0.31427	-0.0276	-0.30267
Cocl	0.68274	0.20062	-0.37763	-0.1576	-0.23469
angl ASC/PSC	-0.0712	-0.26773	0.34029	0.45652	0.45674
angl ASC/LSC	0.18784	-0.30399	0.15101	0.65371	0.20087
angl LSC/PSC	0.15255	0.25006	0.46063	0.39682	-0.55174
angl LSC/Coc	0.02685	0.52656	0.64829	-0.28737	-0.11921
Component	eigenvalue	percentage	cumulative percentage
		of variance	of variance
PC 1	10.8636	47.2331	47.2331
PC 2	3.05923	13.301	60.5341
PC 3	1.99992	8.69529	69.2294
PC 4	1.38395	6.01717	75.2466
PC 5	1.18325	5.14457	80.3912

## Sheet: PIC, Pagel, Bloomberg
Bloomberg's K-value
	K-value	p-value
ASCh	0.463061	0.096
PSCh	0.575095	0.039
LSCh	0.632135	0.017
ASCw	0.633132	0.032
PSCw	0.506885	0.078
LSCw	0.576783	0.034
ASCl	0.680714	0.005
PSCl	0.515274	0.06
LSCl	0.491231	0.079
K<1: closely related species resemble each other less than expected under the Brownian motion model of trait evolution
K>1: closely related species are more similar than predicted by the Brownian motion model of trait evolution
Pagel´s lambda
	lambda	logL	log0	p-value
ASCh	0.454692	117.278	116.905	0.387298
PSCh	0.661322	118.739	117.859	0.18469
LSCh	0.762154	122	119.032	0.0148335
ASCw	0.772939	121.945	120.724	0.118067
PSCw	0.446842	122.784	122.503	0.453286
LSCw	0.530331	124.15	123.444	0.23484
ASCl	0.778499	96.1405	94.8132	0.103252
PSCl	0.687649	94.5848	94.2453	0.409894
LSCl	0.522637	92.4431	92.4095	0.795655
λ =1: phylogeny explains changes in traits (traits follows the brownian motion model of evolution)
λ =0:phylogeny collapsed to a star phylogeny to explain trait evolution under the brownian modtion model
PIC
	Coefficient	Std_error	t-value	Pr(>|t|)
ASCh	0.86046	0.06907	12.458	1.322e-13
PSCh	0.838637	0.057857	14.495	2.358e-15
LSCh	1.04418	0.099118	10.535	9.104e-12
ASCw	0.929782	0.058873	15.793	2.248e-16
PSCw	0.879234	0.074461	11.808	5.257e-13
LSCw	0.946665	0.078833	12.008	3.415e-13
ASCl	0.88964	0.10402	8.5527	1.165e-09
PSCl	0.996344	0.074225	13.423	1.857e-14
LSCl	0.722041	0.088238	8.1829	3.05e-09
Two-tailed test of regression coefficient
	Coefficient	p-parm	p-perm
ASCh	0.86046	0	9.999e-05
PSCh	0.83864	0	9.999e-05
LSCh	1.0442	0	9.999e-05
ASCw	0.92978	0	9.999e-05
PSCw	0.87923	0	9.999e-05
LSCw	0.94666	0	9.999e-05
ASCl	0.88964	0	9.999e-05
PSCl	0.99634	0	9.999e-05
LSCl	0.72204	0	9.999e-05
One-tailed tests of regression coefficient
	Coefficient	p-parm	p-perm
ASCh	0.86046	0	9.999e-05
PSCh	0.83864	0	9.999e-05
LSCh	1.0442	0	9.999e-05
ASCw	0.92978	0	9.999e-05
PSCw	0.87923	0	9.999e-05
LSCw	0.94666	0	9.999e-05
ASCl	0.88964	0	9.999e-05
PSCl	0.99634	0	9.999e-05
LSCl	0.72204	0	9.999e-05
	Residual standard error	multiple R-square	adjusted R-square	F-statistics	parametric p-value	permutational p-value	DF
ASCh	0.00182265	0.833509	0.828139	155.197	1.32207e-13	9.999e-05	31
PSCh	0.00143894	0.871427	0.867279	210.108	2.35802e-15	9.999e-05	31
LSCh	0.00221462	0.78166	0.774617	110.98	9.10362e-12	9.999e-05	31
ASCw	0.0013195	0.88945	0.885884	249.416	2.24774e-16	9.999e-05	31
PSCw	0.00164528	0.818103	0.812236	139.427	5.25719e-13	9.999e-05	31
LSCw	0.00169323	0.823065	0.817357	144.205	3.41494e-13	9.999e-05	31
ASCl	0.00509776	0.70235	0.692749	73.1492	1.16546	9.999e-05	31
PSCl	0.0038615	0.85321	0.848475	180.187	1.85681e-14	9.999e-05	31
LSCl	0.0049516	0.683542	0.673334	66.9593	3.05049e-09	9.999e-05	31

## Sheet: Abbreviations
angl ASC/PSC	bias angle between ASC and PSC
angl ASC/LSC	bias angle between ASC and LSC
angl PSC/LSC	bias angle between PSC and LSC
ASC	anterior semicircular canal
ASCd	diameter ASC
ASCh	height ASC
ASCr	radius ASC
ASCl	length ASC
ASCw	width ASC
CBL	Condylobasal lenght
LCc	length Crus commune
oCc	without lenght of Crus commune
LsCc	length secondary Crus commune
LSC	lateral semicircular canal
LSCd	diameter LSC
LSCh	height LSC
LSCr	radius LSC
LSCl	length LSC
LSCw	width LSC
mCc	with lenght of Crus commune
PSC	posterior semicircular canal
sCc	secundary Crus commune
PSC	posterior semicircular canal
PSCd	diameter PSC
PSCh	height PSC
PSCr	radius PSC
PSCl	length PSC
PSCw	width PSC
I	measurement at position of 25%
II	measurement at position of 50%
III	measurement at position of 75%
